# Supplementary material for: Historic and contemporary biogeographic perspectives on range‐wide spatial genetic structure in a widespread seagrass
Source: Ecol Evol. 2023 Mar 19;13(3):e9900. doi: 10.1002/ece3.9900 (PMC10025079; doi:10.1002/ece3.9900)
Supplement: Supplementary file 3 — Table S2. [file ECE3-13-e9900-s003.xlsx]

## Sheet: Table S2
Supporting Information Table S2. Heat map showing pairwise measures of genetic differentiation (FST below diagonal and D above diagonal) between 44 sampled P. australis meadows. BOLD values indicate significant differentiation where probability, P (rand >= 0.05) based on 9999 permutations
Pop	Location of sampled meadow	Abbrev.	GU	UL	DE	AB	LB	FB	RPP	D2	CI	SF	PP	SB	FR	OH	WI	CB	DO	GI	SPG	AR	MA	KI	NC	SMV	DPV	TSP	TLB	TLH	TLM	TFB	TDI	THI	PL	ML	SG	JB	PH	BB	SH	PW	BW	LM	PS	WL
1	Guichenault, Shark Bay	GU		0.147444	0.113338	0.401359	0.328561	0.373355	0.428646	0.381072	0.452708	0.300802	0.323774	0.418383	0.609865	0.559882	0.720486	0.840042	0.627873	0.672805	0.619745	0.767141	0.701039	0.754558	0.664389	0.787025	0.76734	0.876288	0.783264	0.781911	0.822874	0.839919	0.805998	0.63365	0.724691	0.830346	0.677246	0.819226	0.821319	0.769771	0.769205	0.808778	0.765902	0.836414	0.850851	0.840872
2	Useless Loop, Shark Bay	UL	0.170947		0.07336	0.274965	0.319462	0.356247	0.405143	0.344283	0.383612	0.320588	0.318806	0.382989	0.59387	0.604503	0.67835	0.764287	0.643258	0.69953	0.655981	0.73242	0.621039	0.714894	0.553567	0.801103	0.778187	0.888948	0.79144	0.796477	0.831964	0.852153	0.81058	0.638032	0.765517	0.854957	0.765741	0.877575	0.877364	0.825641	0.846433	0.885347	0.850768	0.886995	0.927642	0.889469
3	Denham	DE	0.129984	0.0657119		0.246957	0.351669	0.378155	0.439544	0.37782	0.419359	0.332418	0.338981	0.399893	0.566124	0.544571	0.681589	0.753854	0.597326	0.718312	0.633105	0.711993	0.658194	0.718916	0.637008	0.763231	0.729859	0.85845	0.747505	0.74813	0.799721	0.814959	0.790018	0.581729	0.74963	0.841113	0.680047	0.847082	0.847955	0.794741	0.820963	0.857087	0.819239	0.85658	0.905317	0.859106
4	Wallabi Island, Abroholis	AB	0.358288	0.214619	0.187375		0.396958	0.393497	0.466993	0.390684	0.458831	0.385873	0.385645	0.373665	0.598836	0.590556	0.674437	0.767748	0.627524	0.813119	0.69811	0.752734	0.711894	0.73668	0.608992	0.774098	0.748705	0.88536	0.795764	0.801508	0.833257	0.849295	0.811578	0.645035	0.828248	0.882514	0.849544	0.926058	0.876461	0.87473	0.910335	0.953979	0.886279	0.925749	1	0.925743
5	Lal Bank	LB	0.241186	0.186379	0.191739	0.221785		0.0911033	0.113571	0.0585012	0.152987	0.0436416	0.0807506	0.0660896	0.522747	0.479909	0.537118	0.685728	0.544544	0.663799	0.601277	0.756279	0.683883	0.7146	0.542676	0.772737	0.791599	0.809303	0.743845	0.761974	0.75416	0.818594	0.753668	0.638465	0.770412	0.818553	0.837621	0.882585	0.86971	0.848938	0.883229	0.924525	0.891144	0.904336	0.970352	0.90507
6	Fremantle fishing boat harbour	FB	0.277253	0.212684	0.212456	0.230594	0.0543789		0.0526785	0.00475315	0.137946	0.0550175	0.109012	0.0215132	0.509255	0.514465	0.596977	0.705741	0.544567	0.589718	0.630176	0.750794	0.659404	0.707783	0.537504	0.75181	0.767568	0.786946	0.685697	0.700878	0.737949	0.774922	0.665022	0.558889	0.700311	0.745033	0.77794	0.829605	0.805479	0.820888	0.835778	0.887525	0.8485	0.879599	0.932852	0.881134
7	Parker Point, Rottnest Isl.	RPP	0.34371	0.264265	0.267709	0.293996	0.0731226	0.0407736		0.0637283	0.13716	0.0955013	0.121483	0.0564471	0.539858	0.610618	0.62337	0.744079	0.619339	0.616587	0.669653	0.745575	0.682689	0.703125	0.523687	0.736623	0.743449	0.705771	0.673445	0.708429	0.671167	0.765977	0.678226	0.558291	0.659814	0.721857	0.771886	0.816055	0.802949	0.784038	0.805568	0.855901	0.815483	0.843276	0.900008	0.84501
8	Parmelia Bank 2 east	D2	0.269011	0.198012	0.203095	0.219436	0.0370128	0.0111585	0.0455158		0.121886	0.047112	0.0946451	0.0236622	0.511503	0.492059	0.585399	0.697042	0.510665	0.597082	0.604467	0.741488	0.641574	0.698128	0.522754	0.749836	0.767353	0.794834	0.70258	0.720591	0.741287	0.788584	0.687993	0.585143	0.728397	0.768928	0.810208	0.851117	0.82222	0.830115	0.857895	0.910887	0.866439	0.88732	0.957621	0.887906
9	Carnac Island	CI	0.464477	0.333678	0.33724	0.376281	0.12719	0.123078	0.140636	0.105663		0.152715	0.193667	0.145862	0.610142	0.624196	0.686032	0.782584	0.631873	0.68451	0.707638	0.769001	0.722461	0.742279	0.563635	0.786868	0.805151	0.789542	0.734693	0.762037	0.752259	0.81047	0.744941	0.599693	0.774882	0.808283	0.843715	0.865824	0.851581	0.828315	0.865798	0.903118	0.871395	0.875403	0.94427	0.875546
10	Southern Flats	SF	0.241754	0.199696	0.195872	0.231358	0.0319684	0.039389	0.0680226	0.0338406	0.136907		0.0213927	0.0320333	0.502913	0.475446	0.618971	0.745432	0.516026	0.623969	0.563502	0.752398	0.643557	0.685684	0.526926	0.748318	0.761106	0.789653	0.724875	0.738337	0.730395	0.802642	0.709898	0.613203	0.713321	0.774947	0.802425	0.858407	0.845928	0.830041	0.85633	0.90376	0.867585	0.892164	0.951521	0.893648
11	Point Peron	PP	0.256909	0.200126	0.200182	0.232839	0.0503787	0.0674205	0.0832368	0.057406	0.166692	0.0210448		0.0739744	0.476846	0.472531	0.595288	0.750727	0.531218	0.652673	0.553996	0.754332	0.625941	0.671958	0.485858	0.712723	0.708287	0.732416	0.680302	0.697202	0.679727	0.763889	0.676786	0.58465	0.669354	0.736123	0.814892	0.86949	0.853665	0.834587	0.866854	0.908237	0.875298	0.895117	0.958417	0.896275
12	Safety Bay	SB	0.294137	0.220242	0.217267	0.217183	0.0414299	0.0201227	0.0422321	0.0207109	0.125874	0.0264831	0.0481632		0.508509	0.495147	0.600887	0.674663	0.536149	0.615932	0.607452	0.740325	0.654551	0.698426	0.52468	0.744692	0.756837	0.775123	0.705631	0.720203	0.715132	0.791579	0.68085	0.604425	0.726393	0.764405	0.828306	0.865401	0.849787	0.855178	0.892695	0.941294	0.90465	0.912794	0.991101	0.913071
13	Whalers Cove, Frenchmans Bay	FR	0.333621	0.267363	0.247023	0.270357	0.191976	0.19693	0.231671	0.18904	0.323508	0.198545	0.19185	0.192728		0.261067	0.269843	0.421623	0.412468	0.540267	0.464172	0.520165	0.468168	0.46053	0.570908	0.527732	0.497719	0.560553	0.514682	0.544653	0.513134	0.597652	0.627408	0.498036	0.553882	0.654822	0.638567	0.704455	0.686565	0.624226	0.682844	0.722158	0.665416	0.681896	0.789222	0.682881
14	Oyster Harbour	OH	0.369466	0.317577	0.282984	0.314187	0.213758	0.235476	0.29812	0.218187	0.383	0.225846	0.226363	0.224351	0.116994		0.378882	0.3663	0.344695	0.624689	0.484709	0.603977	0.584809	0.585641	0.658026	0.638973	0.618158	0.687265	0.6329	0.66256	0.642933	0.707253	0.698615	0.627911	0.660654	0.73207	0.716035	0.785444	0.767794	0.714027	0.773299	0.807807	0.76367	0.76492	0.864853	0.764898
15	Waychinicup Inlet	WI	0.460492	0.369196	0.355528	0.369695	0.252686	0.284363	0.326627	0.269257	0.435616	0.296307	0.290419	0.280376	0.131808	0.206899		0.58832	0.502257	0.62156	0.666661	0.7683	0.719432	0.721891	0.715847	0.746341	0.742783	0.792728	0.716796	0.738888	0.750967	0.787296	0.727966	0.649461	0.740366	0.785943	0.862856	0.899053	0.889535	0.862308	0.909387	0.940639	0.909811	0.911684	0.988412	0.911676
16	Cheynes Beach	CB	0.667838	0.543552	0.520161	0.547232	0.421272	0.444691	0.504421	0.425732	0.634776	0.46453	0.469303	0.42634	0.278558	0.301195	0.439801		0.579459	0.594447	0.531449	0.500886	0.51261	0.535525	0.659283	0.577385	0.564823	0.623131	0.640388	0.646817	0.571064	0.680904	0.682125	0.752966	0.641587	0.70364	0.621992	0.670157	0.65884	0.629422	0.689416	0.710519	0.666029	0.668927	0.772061	0.668902
17	Duke of Orleans Bay, Esperance	DO	0.309582	0.256742	0.232376	0.25344	0.177863	0.18642	0.231922	0.169286	0.301349	0.181996	0.187539	0.180337	0.126056	0.13126	0.194422	0.313893		0.468988	0.366778	0.538591	0.434395	0.461926	0.532079	0.648382	0.58162	0.660677	0.648563	0.67359	0.62869	0.703542	0.697649	0.710798	0.61822	0.649974	0.638943	0.696495	0.656811	0.678754	0.661291	0.73306	0.677477	0.687186	0.721418	0.687154
18	Goose Island, Spencer Gulf	GI	0.423909	0.359354	0.350977	0.396311	0.279697	0.268153	0.308868	0.259667	0.415761	0.283659	0.294731	0.271448	0.216491	0.284034	0.306008	0.421584	0.174286		0.280297	0.357513	0.388301	0.312915	0.339362	0.482553	0.451001	0.54968	0.448364	0.442018	0.494933	0.470392	0.3312	0.614512	0.282905	0.299282	0.386993	0.437052	0.432566	0.453363	0.46152	0.540609	0.503926	0.508914	0.589463	0.511267
19	Fitzgerald Bay, Spencer Gulf	SPG	0.338631	0.288264	0.269191	0.30257	0.214841	0.232692	0.272492	0.216024	0.357734	0.217617	0.216367	0.221934	0.156524	0.193811	0.267525	0.327801	0.114901	0.128805		0.258539	0.271627	0.218575	0.377395	0.328649	0.263808	0.413552	0.350428	0.347721	0.346642	0.363906	0.391143	0.52751	0.35408	0.351566	0.4071	0.509244	0.421685	0.427842	0.477908	0.532498	0.48086	0.47186	0.604249	0.470795
20	Ardrossan	AR	0.458123	0.371852	0.350861	0.380059	0.307826	0.318791	0.352087	0.304109	0.446154	0.324093	0.326888	0.310217	0.211742	0.279025	0.353859	0.383327	0.195755	0.194786	0.121695		0.23803	0.0869559	0.301472	0.275924	0.181556	0.294362	0.236157	0.229323	0.221806	0.219441	0.362469	0.428068	0.304413	0.281622	0.312114	0.331781	0.342523	0.302016	0.384364	0.421586	0.370179	0.342309	0.490185	0.34278
21	Marion Bay	MA	0.396143	0.301771	0.301015	0.332585	0.25841	0.262615	0.300389	0.247011	0.39177	0.262296	0.258929	0.256305	0.173678	0.244756	0.306803	0.348979	0.146272	0.184694	0.111973	0.125598		0.204596	0.317048	0.449929	0.392635	0.490506	0.474617	0.478415	0.439351	0.485011	0.520483	0.559317	0.421946	0.463006	0.454912	0.538635	0.498901	0.480096	0.509763	0.57619	0.511605	0.534486	0.636514	0.535846
22	Kangaroo Island	KI	0.402381	0.322247	0.310295	0.330417	0.25848	0.267804	0.297458	0.254497	0.387186	0.266053	0.264108	0.260294	0.165554	0.237266	0.298453	0.347871	0.148312	0.15018	0.0901485	0.0530244	0.0944414		0.216698	0.257267	0.215706	0.276261	0.24878	0.258899	0.206045	0.264228	0.363354	0.403096	0.268362	0.286814	0.316499	0.339433	0.333458	0.310396	0.381567	0.44151	0.353796	0.357258	0.496573	0.358574
23	Nora Creina	NC	0.430418	0.315497	0.332122	0.337955	0.247939	0.257081	0.282584	0.241545	0.378952	0.257679	0.244524	0.247751	0.231523	0.3016	0.344039	0.456907	0.197716	0.190544	0.168688	0.175027	0.161516	0.114109		0.430435	0.39719	0.43665	0.414458	0.411754	0.402941	0.461535	0.376246	0.49714	0.329869	0.354971	0.45367	0.46353	0.438195	0.453775	0.481388	0.548548	0.493908	0.501724	0.58566	0.503081
24	Saint Margaret Island	SMV	0.524444	0.444906	0.416673	0.43858	0.356731	0.364292	0.397953	0.350382	0.510408	0.368556	0.359865	0.355944	0.248468	0.333348	0.395573	0.479313	0.261401	0.2834	0.17342	0.18796	0.242674	0.151583	0.268041		0.0916787	0.184601	0.14539	0.113219	0.130577	0.207612	0.163402	0.282323	0.258544	0.28134	0.28951	0.245396	0.195072	0.212177	0.343133	0.36638	0.30363	0.224214	0.438828	0.219693
25	Duck Point	DPV	0.487633	0.411475	0.380773	0.404179	0.339525	0.345954	0.375403	0.333111	0.48628	0.349173	0.335566	0.336911	0.220986	0.304467	0.369982	0.4419	0.224263	0.250862	0.134157	0.123636	0.203062	0.121193	0.234373	0.0823209		0.176638	0.114579	0.106946	0.116151	0.134927	0.221683	0.341705	0.200617	0.205723	0.308186	0.341763	0.301405	0.266818	0.371505	0.373168	0.355613	0.293899	0.456374	0.291871
26	Stony Point, Robbins Passage	TSP	0.5977	0.511546	0.485055	0.512835	0.402293	0.410573	0.425758	0.398477	0.557392	0.417169	0.401855	0.400253	0.288115	0.384529	0.448179	0.549327	0.293433	0.343599	0.232123	0.22262	0.287539	0.180722	0.302083	0.184107	0.162598		0.0854028	0.130007	0.0408577	0.132457	0.300715	0.229648	0.262283	0.230377	0.398188	0.28284	0.307631	0.268595	0.389379	0.410471	0.332502	0.266873	0.443256	0.264373
27	Sea Oak Point, Tamar River	TLB	0.44873	0.377311	0.349786	0.380433	0.293673	0.289133	0.318079	0.282585	0.420958	0.30513	0.294163	0.289595	0.201692	0.277875	0.326811	0.426994	0.216842	0.222421	0.149325	0.134934	0.208759	0.12011	0.215042	0.106098	0.0801869	0.0768123		0.00894034	0.0812628	0.0235123	0.177174	0.179849	0.188113	0.126014	0.294996	0.224539	0.236347	0.223462	0.320945	0.343645	0.304543	0.228885	0.388632	0.22728
28	Low Head, Tamar River	TLH	0.46021	0.389181	0.359918	0.392559	0.307476	0.302421	0.338606	0.296345	0.4414	0.318087	0.308171	0.302567	0.217788	0.295752	0.34304	0.441778	0.230582	0.227558	0.153932	0.136944	0.217205	0.128996	0.221392	0.0898179	0.079175	0.114687	0.0138496		0.101125	0.036112	0.135434	0.204272	0.222008	0.152068	0.263363	0.200698	0.204538	0.230379	0.326918	0.344913	0.316097	0.22832	0.395189	0.225859
29	Little Musselroe Bay	TLM	0.570984	0.485025	0.457776	0.487655	0.377192	0.386617	0.404346	0.373659	0.534087	0.389807	0.375586	0.372821	0.263905	0.360566	0.425624	0.514991	0.276566	0.312621	0.197384	0.173438	0.259066	0.138506	0.278115	0.134166	0.11126	0.0571584	0.07135	0.090025		0.124018	0.269077	0.229166	0.249322	0.231542	0.355584	0.266559	0.313701	0.268797	0.400111	0.434523	0.355355	0.285365	0.476976	0.283317
30	Flinders Island - Fotheringate Beach	TFB	0.500313	0.424948	0.398627	0.426139	0.339625	0.34068	0.374398	0.331848	0.478407	0.35359	0.344883	0.339485	0.247185	0.325965	0.37555	0.477716	0.252151	0.25247	0.169636	0.140562	0.232541	0.139434	0.255426	0.158454	0.1022	0.124571	0.0230641	0.0328746	0.114147		0.237091	0.296864	0.219181	0.118554	0.295083	0.23745	0.260901	0.237874	0.314841	0.328709	0.307457	0.244523	0.373016	0.244196
31	Deal Island, Kent Group (Bass Strait)	TDI	0.598454	0.506555	0.481891	0.509207	0.400737	0.386319	0.432982	0.379817	0.563719	0.407559	0.398904	0.385112	0.324818	0.404077	0.444169	0.594386	0.317669	0.253849	0.2337	0.273055	0.313287	0.234875	0.285889	0.177884	0.206458	0.319903	0.15069	0.126411	0.287293	0.211213		0.329981	0.160939	0.133906	0.320483	0.265303	0.226135	0.270039	0.370245	0.38242	0.402475	0.286422	0.456933	0.282366
32	Hogan Island (Bass Strait)	THI	0.452776	0.374968	0.338993	0.379405	0.302405	0.287469	0.320914	0.285033	0.425986	0.31137	0.303514	0.297934	0.227892	0.316587	0.349258	0.526072	0.267911	0.321033	0.238999	0.25063	0.272323	0.2066	0.284364	0.214641	0.229197	0.207238	0.120574	0.139512	0.200625	0.200452	0.28639		0.421818	0.396649	0.472877	0.391629	0.399136	0.414392	0.530779	0.567246	0.468346	0.424868	0.604657	0.422379
33	Pambula Lake	PL	0.514516	0.442803	0.421076	0.46435	0.363795	0.356033	0.380505	0.35155	0.516845	0.365552	0.353559	0.358099	0.263877	0.34849	0.402122	0.516771	0.258781	0.195746	0.18931	0.208969	0.237599	0.16173	0.22644	0.217443	0.163864	0.249302	0.136136	0.162039	0.232834	0.171014	0.182477	0.296301		0.0602778	0.229326	0.252723	0.253711	0.176452	0.20762	0.237522	0.248597	0.228709	0.297684	0.232077
34	Merimbula Lake	ML	0.552114	0.473506	0.452492	0.483582	0.380676	0.37306	0.404819	0.366675	0.531178	0.387684	0.378233	0.372646	0.299334	0.374752	0.419594	0.543813	0.270548	0.206101	0.189756	0.198393	0.256488	0.17184	0.241218	0.233786	0.168438	0.228317	0.0980177	0.1198	0.222085	0.103845	0.158779	0.286291	0.068691		0.265361	0.22946	0.230898	0.21674	0.24509	0.264011	0.279904	0.236162	0.303949	0.237805
35	St Georges Basin	SG	0.543258	0.481473	0.434446	0.509621	0.416604	0.414039	0.454346	0.409111	0.581555	0.427339	0.43385	0.422298	0.320463	0.400407	0.475728	0.557999	0.291679	0.275752	0.234023	0.237767	0.277871	0.205451	0.316019	0.265745	0.255891	0.371757	0.218083	0.207683	0.336155	0.241216	0.341327	0.354127	0.231212	0.259784		0.13141	0.122612	0.114213	0.104466	0.134408	0.106311	0.140089	0.181677	0.144712
36	Jervis Bay	JB	0.65097	0.567886	0.539655	0.583523	0.474731	0.475955	0.518109	0.466272	0.646935	0.490778	0.497017	0.478971	0.382338	0.469221	0.535491	0.644341	0.347044	0.341356	0.311474	0.285366	0.352287	0.24779	0.363886	0.2744	0.316707	0.346797	0.203965	0.194772	0.322639	0.237445	0.353628	0.358003	0.289771	0.273282	0.205826		0.0804491	0.0870772	0.124607	0.165123	0.116176	0.0701679	0.158552	0.0716531
37	Port Hacking	PH	0.543064	0.47441	0.449103	0.476327	0.390058	0.386322	0.4252	0.37735	0.537888	0.403431	0.408242	0.392514	0.304777	0.38089	0.444498	0.520567	0.268481	0.266622	0.214488	0.225955	0.266266	0.189695	0.276271	0.171353	0.222307	0.276563	0.161225	0.148962	0.272355	0.193381	0.233197	0.28247	0.21814	0.204452	0.137667	0.113705		0.0986309	0.103573	0.138648	0.072366	0.0765621	0.157662	0.0764841
38	Botany Bay	BB	0.665447	0.576946	0.547215	0.593556	0.485693	0.494471	0.53107	0.480674	0.664134	0.503812	0.508318	0.496914	0.37274	0.466984	0.547674	0.662573	0.358513	0.369825	0.29205	0.284669	0.345229	0.246735	0.379865	0.266013	0.285222	0.360829	0.217724	0.232165	0.348877	0.254974	0.385474	0.39364	0.24135	0.282938	0.202731	0.205659	0.148732		0.0623076	0.0677088	0.0616721	0.020338	0.121354	0.0220069
39	Port Jackson (Sydney Harbour)	SH	0.566567	0.499676	0.474309	0.52009	0.423549	0.425385	0.458486	0.417013	0.580259	0.437104	0.442873	0.434521	0.329841	0.412857	0.482372	0.574557	0.293975	0.306301	0.258758	0.271523	0.29581	0.232412	0.323246	0.293916	0.286914	0.359798	0.228051	0.239716	0.35601	0.24817	0.366828	0.374461	0.209875	0.239987	0.139042	0.192078	0.11642	0.120473		0.0421115	0.041641	0.0624353	0.0457417	0.0670062
40	Pittwater	PW	0.736072	0.643621	0.61437	0.66329	0.549633	0.557856	0.600368	0.546542	0.738774	0.5693	0.57389	0.564044	0.446309	0.542305	0.615423	0.75636	0.412882	0.456234	0.375344	0.398841	0.427905	0.353105	0.47126	0.434705	0.403209	0.523614	0.336171	0.349763	0.522254	0.362741	0.535272	0.520768	0.345986	0.374098	0.276364	0.40121	0.232642	0.253253	0.106733		0.058613	0.0577089	0.0295963	0.06182
41	Brisbane Water, Gosford	BW	0.619376	0.546674	0.518148	0.55924	0.465392	0.469522	0.504979	0.458963	0.633132	0.481272	0.486465	0.478066	0.358723	0.450204	0.525673	0.624986	0.331165	0.362216	0.29013	0.29734	0.330348	0.246777	0.366792	0.306348	0.313873	0.369539	0.247543	0.263979	0.373745	0.276018	0.436606	0.386978	0.274974	0.301783	0.165154	0.21698	0.098357	0.145176	0.0723063	0.177537		0.0632039	0.0796679	0.0676347
42	Lake Macquarie	LM	0.65062	0.566195	0.538217	0.579151	0.477026	0.486632	0.522138	0.472835	0.644584	0.496481	0.500349	0.488406	0.371412	0.45882	0.534884	0.638182	0.340907	0.372289	0.292578	0.288329	0.347128	0.254391	0.378408	0.253492	0.281923	0.329344	0.204377	0.212419	0.33321	0.239579	0.366187	0.372726	0.266283	0.275172	0.212651	0.14987	0.10686	0.0575476	0.106361	0.185218	0.128548		0.0774605	2.56548e-06
43	Port Stephens	PS	0.691482	0.608579	0.582604	0.628836	0.521902	0.529335	0.568473	0.519167	0.696526	0.5408	0.545767	0.536562	0.431234	0.517727	0.584336	0.711118	0.375229	0.43562	0.36982	0.39395	0.413688	0.344769	0.444416	0.430462	0.407526	0.485976	0.32694	0.342238	0.490722	0.350997	0.51848	0.489549	0.351096	0.3594	0.290346	0.324927	0.22114	0.302454	0.0963299	0.139124	0.184176	0.188282		0.0817391
44	Wallis Lake	WL	0.651634	0.566716	0.538787	0.578988	0.477085	0.486919	0.522491	0.472856	0.644438	0.496747	0.500524	0.488338	0.371611	0.458663	0.534729	0.637953	0.340771	0.373201	0.291985	0.288453	0.347553	0.254941	0.378879	0.249525	0.280379	0.327074	0.203121	0.210511	0.331421	0.239184	0.36269	0.371188	0.26892	0.276357	0.217834	0.152309	0.106609	0.061534	0.112815	0.195402	0.13607	0.000362582	0.196135
